# Supplementary material for: Quantification of Polychlorinated Biphenyls and Polybrominated Diphenyl Ethers in Commercial Cows’ Milk from California by Gas Chromatography–Triple Quadruple Mass Spectrometry
Source: PLoS One. 2017 Jan 13;12(1):e0170129. doi: 10.1371/journal.pone.0170129 (PMC5234792; doi:10.1371/journal.pone.0170129)
Supplement: S1 Table — (XLSX) [file pone.0170129.s001.xlsx]

## Sheet: Sheet1
ID	Fat Content	%fat (g/100 g)	Geographic Coordinates (purchase location)
1-C	Whole	3.47	38.363052,-121.964702
	Fat Free	0.88	38.363052,-121.964702
2-C	Whole	3.449	37.704756,-122.162811
	Fat Free	0.1	37.704756,-122.162811
3-O	Whole	3.563	38.556817,-121.734944
	Fat Free	0.091	38.556817,-121.734944
4-O	Whole	3.436	38.363052,-121.964702
	Fat Free	0.07	38.363052,-121.964702
5-O	Whole	3.627	38.556817,-121.734944
	Fat Free	0.075	38.556817,-121.734944
6-C	Whole	3.53	38.556817,-121.734944
	Fat Free	0.074	38.556817,-121.734944
7-C	Whole	2.945	38.556817,-121.734944
	Fat Free	0.362	38.556817,-121.734944
8-C	Whole	3.425	38.556817,-121.734944
	Fat Free	0.128	38.556817,-121.734944
