# Supplementary material for: Quantification of Polychlorinated Biphenyls and Polybrominated Diphenyl Ethers in Commercial Cows’ Milk from California by Gas Chromatography–Triple Quadruple Mass Spectrometry
Source: PLoS One. 2017 Jan 13;12(1):e0170129. doi: 10.1371/journal.pone.0170129 (PMC5234792; doi:10.1371/journal.pone.0170129)
Supplement: S2 Table — (XLSX) [file pone.0170129.s002.xlsx]

## Sheet: Sheet1
ID	Fat free milk (triplicates)	BDE100 pg/ml	BDE153 pg/ml	BDE154 pg/ml	BDE17 pg/ml	BDE183 pg/ml	BDE28 pg/ml	BDE47 pg/ml	BDE49 pg/ml	BDE66 pg/ml	BDE85 pg/ml	BDE95 pg/ml	BDE99 pg/ml	PCB101 pg/ml	PCB11 pg/ml	PCB118 pg/ml	PCB131 pg/ml	PCB132 pg/ml	PCB135 pg/ml	PCB136 pg/ml	PCB138 pg/ml	PCB149 pg/ml	PCB153 pg/ml	PCB174 pg/ml	PCB175 pg/ml	PCB176 pg/ml	PCB180 pg/ml	PCB196 pg/ml	PCB77 pg/ml	PCB84 pg/ml	PCB91 pg/ml	PCB95 pg/ml
1-C	FFM1	2.5	1.23355	2.57202	0.528371	6.03403	2.33096	14.6235	<1.9	<1.8	<2.4	0.30303	7.81805	12.0009	2.43394	4.24707	0.485563	1.63462	6.4433	2.87589	14.0471	3.68217	1.36643	6.3857	6.36792	0.969932	2.97628	0.859107	<1.1	1.84323	<1.1	2.49723
	FFM1	6.70455	6.57895	8.74486	4.20175	4.95254	8.55946	20.6186	7.42003	6.05468	7.89957	5.90909	11.7271	13.992	2.82412	15.9057	7.02447	7.88462	16.7526	7.28886	22.3994	7.75194	9.05261	9.25926	11.5566	8.12318	10.1683	9.27835	6.57174	7.95499	8.38264	8.97151
	FFM1	3.63636	2.46711	3.08642	0.918216	23.5186	2.6069	22.8037	2.54624	2.80287	4.97266	1.66667	12.9709	11.9852	3.10149	10.2055	1.5538	2.30769	7.08763	2.59993	16.5148	4.03101	3.75769	8.93997	4.71698	2.42483	4.35803	1.71821	1.64294	2.71634	1.87377	3.42212
2-C	FFM2	2.95455	3.28947	11.8313	0.473793	5.15708	2.61804	16.4164	4.30449	2.05172	<2.4	0.606061	8.3511	12.1205	12.3756	11.9581	<0.3	1.97115	6.4433	2.37977	20.1215	2.0155	2.73286	3.83142	3.53774	<0.9	3.01313	0.859107	<1.1	2.52231	1.28205	3.05216
	FFM2	3.40909	2.46711	14.4033	0.595939	5.82183	1.38884	17.593	2.38173	2.26178	2.94371	0.757576	13.1485	9.52096	5.17841	3.94825	<0.3	0.865385	<5.8	<1.7	13.2878	<2.0	1.3095	4.1507	4.00943	<0.9	4.14012	<0.4	<1.1	1.45518	<1.1	2.40474
	FFM2	2.04545	1.23355	5.14403	0.537531	<3.5	1.18234	12.2143	<1.9	2.53666	<2.4	0.30303	8.70647	14.1556	3.57586	14.1388	<0.3	2.30769	<5.8	<1.7	19.552	3.87597	1.99271	4.1507	2.83019	<0.9	2.42621	0.687285	<1.1	3.00737	<1.1	3.14465
3-O	FFM3	4.20455	1.23355	10.8025	<0.4	10.0749	2.17431	28.9668	3.93025	7.24437	<2.4	0.757576	13.5039	147.374	1.8973	116.143	0.582675	11.7788	5.79897	10.7384	71.754	23.1008	10.3052	8.62069	6.60377	<0.9	5.85545	0.859107	1.91676	31.0438	6.21302	32.5564
	FFM3	2.72727	2.46711	2.57202	1.2271	8.69735	3.13998	19.7781	3.92778	<1.8	<2.4	1.06061	9.59488	54.2544	1.80205	58.9321	0.356079	8.07692	12.2423	4.25463	55.0494	12.0155	7.57231	12.7714	8.72642	1.93986	5.48005	0.859107	1.36911	11.1564	<1.1	10.1739
	FFM3	17.2727	11.5132	9.77366	1.4583	<3.5	2.99988	55.0762	6.97301	2.94829	7.01191	0.757576	81.3788	25.7539	1.3324	29.8206	0.809271	4.47115	12.2423	2.40159	46.1276	8.87597	6.31974	7.34355	7.78302	<0.9	2.43443	1.89003	2.4644	10.8653	2.26824	6.75176
4-O	FFM4	4.43182	2.05592	3.08642	2.92204	5.16063	5.14367	14.7916	4.58005	6.0485	3.79458	2.12121	11.9048	118.644	1.44258	104.489	4.72614	17.5	10.3093	13.2203	82.0046	20.814	16.6818	11.8135	7.78302	4.36469	9.32211	4.29553	3.83352	25.8052	9.07298	27.9319
	FFM4	2.95455	2.46711	2.57202	1.09784	<3.5	2.8953	12.8866	<1.9	1.8074	<2.4	0.606061	9.06183	26.1351	<1.2	27.0839	0.874013	3.79808	<5.8	4.12369	41.1921	5.69767	3.52995	3.51213	4.00943	<0.9	4.06401	1.37457	1.09529	6.40279	1.87377	6.28931
	FFM4	4.65909	4.11184	5.14403	1.47722	<3.5	2.56292	17.593	<1.9	<1.8	2.56328	1.21212	20.0782	25.1909	<1.2	16.0691	<0.3	2.98077	<5.8	6.76437	42.7107	7.86822	3.64382	5.42784	8.49057	2.30359	5.3941	1.37457	1.91676	5.43267	<1.1	4.06955
5-O	FFM5	4.75806	<0.8	1.25	0.822785	<3.5	1.96429	5.50413	5.44	<1.8	<2.4	0.392157	14.4737	301.292	14.2727	231.562	1.11498	19.5263	81.5177	18.3333	149.86	56.5538	22.8443	3.125	2.72727	1.15385	2.36842	1.12903	<1.1	51.0658	14.1884	57.0143
	FFM5	2.98387	1.11111	1.25	0.759494	3.58333	2.14286	5.42149	4.88	3.39623	4.73684	0.784314	<1.0	97.3333	20.6364	89.6875	0.940767	7.42105	30.1102	6.66667	73.46	14.9409	8.23353	3.4375	<1.7	<0.9	6.57895	2.25806	2.15625	13.6974	<1.1	18.4429
	FFM5	5.08065	<0.8	<1.2	0.632911	<3.5	<1.1	9.38843	5.84	<1.8	<2.4	1.96078	2.15789	142.958	17.9091	99.6875	0.418118	10.1053	30.1102	4.44444	62.46	23.1129	9.19162	4.6875	2.95455	1.15385	<1.6	1.12903	<1.1	23.3026	3.75362	27.4429
6-C	FFM6	2.98387	1.11111	1.25	1.39241	6.08333	3.00893	8.47934	10.16	1.88679	4.73684	0.588235	<1.0	16.2917	82.4545	15.3125	0.383275	3.05263	17.8703	4.72222	12.66	4.61828	3.05389	<2.6	<1.7	<0.9	3.15789	0.645161	1.25	3.17105	1.88406	2.3
	FFM6	5.56452	3.33333	<1.2	<0.4	<3.5	3.99107	23.686	7.84	3.58491	3.36842	0.784314	11.8947	13.1667	89.7273	12.8125	0.487805	2.89474	8.07834	3.61111	14.46	7.84409	3.23353	<2.6	1.81818	1.28205	5.52632	1.12903	1.25	3.82895	1.15942	1.15714
	FFM6	4.1129	1.66667	<1.2	1.32911	<3.5	4.79464	13.1901	8.24	<1.8	<2.4	0.392157	6.36842	14.2083	38.8182	14.0625	0.452962	2.10526	6.85435	<1.7	12.46	8.59677	2.21557	8.125	1.81818	<0.9	3.68421	1.29032	<1.1	4.35526	2.46377	2.44286
7-C	FFM7	2.82258	2.22222	3.125	0.886076	6.91667	1.16071	15.5372	9.76	<1.8	<2.4	0.392157	13.6842	14.1667	69.7273	4.375	<0.3	1.63158	<5.8	<1.7	4.4	<2.0	0.958084	<2.6	<1.7	<0.9	3.15789	<0.4	<1.1	3.28947	<1.1	3.57143
	FFM7	1.37097	1.11111	1.875	0.822785	<3.5	2.94643	18.2645	8	<1.8	3.68421	0.980392	8.94737	71.5	80.6364	29.0625	<0.3	<0.6	14.1983	4.72222	14.66	17.5215	<0.7	<2.6	<1.7	<0.9	4.21053	0.806452	<1.1	11.4605	2.30435	22.4429
	FFM7	3.46774	<0.8	1.875	0.696203	<3.5	1.875	17.7686	7.04	<1.8	<2.4	<0.2	12.1053	17.3333	85.1818	6.5625	<0.3	1.47368	<5.8	2.77778	5.26	8.54301	1.85629	<2.6	<1.7	1.02564	4.21053	<0.4	1.875	<0.8	2.89855	4.58571
8-C	FFM8	5.56452	1.66667	3.75	0.886076	<3.5	2.76786	11.6198	4.4	3.01887	3.36842	1.56863	4.26316	16.5	17.9091	14.6875	0.801394	<0.6	14.1983	3.05556	18.06	9.40323	2.06587	2.8125	<1.7	<0.9	<1.6	1.29032	1.875	<0.8	2.75362	5.57143
	FFM8	4.91935	2.22222	3.75	0.696203	<3.5	3.39286	20.3802	5.12	2.26415	2.63158	0.392157	7.42105	30.875	14.2727	34.0625	0.592334	2.15789	20.3182	<1.7	32.66	9.08065	1.52695	2.8125	<1.7	<0.9	3.94737	1.12903	1.25	<0.8	1.5942	1.3
	FFM8	5.72581	2.77778	4.375	0.506329	6.91667	3.125	6.57851	2.8	3.39623	3.15789	0.588235	9.52632	19.2083	18.8182	25.3125	0.836237	<0.6	17.8703	4.16667	30.26	5.63978	3.65269	5.3125	<1.7	<0.9	2.10526	2.09677	1.5625	6.44737	1.5942	5.85714
ID	Whole milk (triplicates)	BDE100 pg/ml	BDE153 pg/ml	BDE154 pg/ml	BDE17 pg/ml	BDE183 pg/ml	BDE28 pg/ml	BDE47 pg/ml	BDE49 pg/ml	BDE66 pg/ml	BDE85 pg/ml	BDE95 pg/ml	BDE99 pg/ml	PCB101 pg/ml	PCB11 pg/ml	PCB118 pg/ml	PCB131 pg/ml	PCB132 pg/ml	PCB135 pg/ml	PCB136 pg/ml	PCB138 pg/ml	PCB149 pg/ml	PCB153 pg/ml	PCB174 pg/ml	PCB175 pg/ml	PCB176 pg/ml	PCB180 pg/ml	PCB196 pg/ml	PCB77 pg/ml	PCB84 pg/ml	PCB91 pg/ml	PCB95 pg/ml
1-C	WM1	12.6136	5.75658	6.68724	0.485831	9.72104	3.07729	28.3505	6.286	3.23073	<2.4	11.2121	25.0533	12.7074	13.1968	8.81854	0.971125	3.41346	<5.8	2.94634	20.691	7.13178	4.55477	6.3857	8.49057	2.18235	7.81316	5.6701	<1.1	2.61932	1.77515	3.69959
	WM1	7.38636	4.93421	7.20165	0.572053	9.90965	2.71933	34.0094	4.10393	3.54598	<2.4	2.12121	20.7889	15.9119	17.0207	22.6907	0.679788	5.52885	<5.8	3.05286	41.9514	8.21705	5.12412	5.74713	5.42453	1.81862	5.68389	1.54639	<1.1	2.91036	<1.1	4.06955
	WM1	3.97727	1.64474	4.62963	5.65447	6.34746	6.26887	22.9157	4.19748	3.68122	<2.4	0.757576	14.7477	21.4891	34.7942	16.1074	5.82675	6.58654	7.08763	10.517	25.6264	8.64341	6.66135	5.42784	5.18868	3.63725	4.93099	1.89003	6.0241	13.9697	14.9901	15.9083
2-C	WM2	5.34091	1.64474	2.05761	2.25299	6.44875	5.09263	27.4541	5.14687	3.53089	<2.4	0.757576	15.1031	17.4447	23.3281	28.0361	2.07173	6.05769	<5.8	5.9035	48.5953	11.8605	5.7504	4.46999	4.71698	2.06111	6.78363	1.03093	1.36911	6.49981	4.14201	7.12172
	WM2	5.79545	6.57895	7.20165	4.43188	7.36185	5.87714	22.5796	8.21951	6.57153	<2.4	4.09091	16.3468	14.4732	17.213	18.0653	4.17584	6.875	7.73196	7.29292	29.6128	6.78295	6.49055	6.3857	7.78302	4.72842	7.94542	3.60825	4.92881	5.91773	5.32544	7.02923
	WM2	5	4.52303	18.0041	0.637252	6.25663	3.99672	23.3079	7.42071	4.70894	<2.4	0.757576	16.5245	12.7003	16.4864	10.9581	1.94225	2.93269	5.79897	3.68379	22.5892	4.57364	2.7898	<2.6	4.95283	2.9098	<1.6	1.54639	2.19058	3.88048	2.76134	4.34702
3-O	WM3	2.95455	3.70066	<1.2	0.699591	<3.5	2.17798	18.7136	4.29183	<1.8	3.04628	0.909091	10.1279	32.6887	1.99142	35.5212	0.744529	4.66346	<5.8	3.16884	35.1177	6.93798	4.83944	<2.6	3.30189	<0.9	7.44265	2.4055	<1.1	9.02212	4.53649	4.80947
	WM3	4.43182	2.46711	5.14403	1.18613	7.49938	1.93131	25.6051	5.88511	<1.8	3.60654	0.757576	15.8138	23.4476	1.50954	27.265	0.38845	4.08654	<5.8	2.32091	32.65	7.75194	5.57959	4.78927	5.89623	3.03104	7.29407	2.57732	1.64294	5.72371	3.0572	3.97706
	WM3	3.18182	1.64474	2.57202	0.513976	6.13492	1.14554	20.3944	7.55049	4.16978	4.12869	0.454545	10.661	24.315	3.89281	27.4689	0.517933	4.32692	6.4433	5.73424	34.1686	8.33333	3.75769	5.42784	4.95283	<0.9	13.1599	2.92096	1.09529	8.14901	2.07101	4.71698
4-O	WM4	4.20455	2.46711	3.60082	<0.4	4.95865	4.84856	24.1484	2.44788	2.28513	<2.4	0.454545	18.6567	27.7435	4.09622	25.9829	<0.3	4.375	<5.8	4.32928	29.6128	5.81395	3.92849	4.78927	4.71698	<0.9	7.73831	2.23368	1.09529	9.41017	5.52268	5.08694
	WM4	3.97727	1.23355	3.08642	0.926927	9.71609	3.50491	18.0412	1.94374	2.28635	<2.4	0.606061	14.3923	35.9064	2.66191	35.6712	<0.3	3.70192	9.02062	5.65238	36.6363	9.10853	4.32703	6.70498	2.83019	1.21242	9.60158	2.92096	<1.1	7.76096	2.16963	7.39919
5-O	WM5	4.43548	2.77778	<1.2	0.696203	4.41667	3.39286	13.1901	7.52	3.01887	<2.4	1.37255	11.6316	30.6667	15.1818	29.6875	0.348432	1.73684	17.8703	4.44444	23.06	8.22043	2.36527	<2.6	2.5	<0.9	9.73684	3.22581	1.25	1.72368	1.88406	3.3
	WM5	3.79032	1.66667	<1.2	0.759494	4.41667	<1.1	5.33884	9.04	1.88679	<2.4	0.392157	3.73684	16.7083	13.3636	21.5625	0.383275	1.63158	15.4223	<1.7	25.86	8.75806	0.748503	3.4375	2.5	<0.9	15	4.83871	1.5625	<0.8	1.15942	1.44286
	WM5	5.8871	2.22222	1.25	0.949367	11.9167	<1.1	17.8182	8.88	5.62264	3.15789	2.35294	6.10526	140.667	23.3636	85.9375	0.487805	7.63158	33.7821	6.66667	50.46	35.2097	7.75449	3.125	<1.7	<0.9	7.63158	4.19355	1.25	24.8816	6.65217	36.3
6-C	WM6	4.27419	2.22222	1.25	<0.4	8.58333	<1.1	21.3719	8.88	3.01887	3.68421	0.980392	4.52632	23.5833	150.636	29.6875	0.522648	0.631579	8.07834	3.33333	19.46	6.87634	<0.7	<2.6	<1.7	<0.9	<1.6	2.09677	1.25	2.51316	1.73913	1.3
	WM6	4.27419	3.33333	1.25	1.43671	24.4167	2.65179	14.6777	10.8	2.64151	3.68421	0.980392	3.47368	14.625	238.818	17.8125	2.02091	0.947368	15.4223	<1.7	13.66	7.95161	1.46707	2.8125	3.40909	1.28205	5.26316	1.93548	<1.1	6.19737	3.62319	4.72857
	WM6	3.79032	1.11111	1.25	2.08861	6.91667	<1.1	11.3719	7.68	2.83019	3.15789	1.17647	1.10526	16.9167	99.7273	20.3125	0.940767	<0.6	<5.8	5.83333	16.86	6.01613	0.808383	4.375	2.5	1.28205	<1.6	1.45161	1.25	2.25	2.75362	1.15714
7-C	WM7	9.91935	5	4.375	1.39241	<3.5	4.88393	43.2727	13.6	<1.8	<2.4	0.588235	30.5789	7.75	136.091	9.6875	<0.3	2.05263	9.30233	<1.7	6.26	7.46774	2.75449	4.375	<1.7	<0.9	3.42105	1.45161	<1.1	5	2.6087	5.42857
	WM7	8.46774	1.66667	7.5	1.58228	6.91667	2.29464	40.1322	16.88	1.88679	<2.4	0.784314	28.4737	50.4583	77.9091	46.5625	<0.3	2.63158	21.5422	3.88889	27.26	19.8871	2.48503	4.0625	<1.7	1.02564	<1.6	1.77419	<1.1	10.5395	1	10.1571
	WM7	6.37097	1.11111	6.25	1.13924	3.58333	1.66964	25.6694	14.96	<1.8	2.84211	<0.2	17.4211	34.625	158.818	27.8125	0.696864	<0.6	17.8703	4.16667	19.06	11.5	0.988024	<2.6	<1.7	1.15385	4.47368	1.77419	<1.1	6.46053	<1.1	5.87143
8-C	WM8	5.56452	3.33333	2.5	<0.4	3.58333	3.03571	6.99174	2.16	2.07547	2.63158	0.588235	8.21053	11.0833	23.3636	20.9375	0.731707	2.63158	9.30233	3.88889	13.66	6.23118	3.23353	<2.6	<1.7	<0.9	2.10526	2.41935	1.25	<0.8	2.17391	4.85714
	WM8	2.82258	2.77778	4.375	0.632911	<3.5	3.21429	3.19008	2.88	<1.8	<2.4	0.980392	1.36842	23.375	22.4545	27.8125	0.696864	<0.6	16.6463	2.77778	19.46	11.6075	<0.7	<2.6	<1.7	<0.9	<1.6	1.77419	1.25	3.17105	2.75362	2.3
	WM8	4.91935	3.33333	3.125	1.26582	<3.5	<1.1	12.6116	2.24	<1.8	2.63158	0.588235	6.89474	102.542	27	90.3125	<0.3	7.31579	21.5422	5.55556	52.06	24.1882	6.43713	<2.6	<1.7	1.41026	3.15789	2.09677	1.875	15.0132	1.86957	15.1571
