# Supplementary material for: Quantification of Polychlorinated Biphenyls and Polybrominated Diphenyl Ethers in Commercial Cows’ Milk from California by Gas Chromatography–Triple Quadruple Mass Spectrometry
Source: PLoS One. 2017 Jan 13;12(1):e0170129. doi: 10.1371/journal.pone.0170129 (PMC5234792; doi:10.1371/journal.pone.0170129)
Supplement: S3 Table — (XLSX) [file pone.0170129.s003.xlsx]

## Sheet: Sheet1
No.	Analyte	Matrix	Recovery %	RSD %
1	PCB-11	fat free milk	66	16.3
2	PCB-77	fat free milk	91.6	20.4
3	PCB-84	fat free milk	99.5	17.9
4	PCB-91	fat free milk	100	2.6
5	PCB-95	fat free milk	108.1	11.7
6	PCB-101	fat free milk	109.3	4.7
7	PCB-118	fat free milk	97.7	8.6
8	PCB-131	fat free milk	98.6	15.4
9	PCB-132	fat free milk	80.3	11.7
10	PCB-135	fat free milk	95.9	20.1
11	PCB-136	fat free milk	85.3	16.2
12	PCB-138	fat free milk	111.7	5.2
13	PCB-149	fat free milk	114.4	5.9
14	PCB-153	fat free milk	83.7	8.9
15	PCB-174	fat free milk	74.5	1.8
16	PCB-175	fat free milk	116.8	5.9
17	PCB-176	fat free milk	84.9	5.7
18	PCB-180	fat free milk	85.5	9.7
19	PCB-196	fat free milk	77.5	12.2
20	BDE-17	fat free milk	95.8	9.3
21	BDE-28	fat free milk	89.7	14.3
22	BDE-47	fat free milk	114.9	15.4
23	BDE-49	fat free milk	96.9	16.4
24	BDE-66	fat free milk	66	6.4
25	BDE-85	fat free milk	103.9	4.3
26	BDE-95	fat free milk	97.3	4
27	BDE-99	fat free milk	110.6	4.9
28	BDE-100	fat free milk	103.8	12
29	BDE-153	fat free milk	115.8	3.6
30	BDE-154	fat free milk	109.5	12.4
31	BDE-183	fat free milk	117.6	4.2
No.	Analyte	Matrix	Recovery %	RSD %
1	PCB-11	whole milk	92.8	13
2	PCB-77	whole milk	97	7.8
3	PCB-84	whole milk	120.3	12.8
4	PCB-91	whole milk	118.3	1.2
5	PCB-95	whole milk	116.6	10.4
6	PCB-101	whole milk	114.1	4.5
7	PCB-118	whole milk	105.6	1.4
8	PCB-131	whole milk	113.6	2.6
9	PCB-132	whole milk	119.6	0.9
10	PCB-135	whole milk	107.3	14.7
11	PCB-136	whole milk	113.8	16.2
12	PCB-138	whole milk	102.6	7
13	PCB-149	whole milk	119.2	2.6
14	PCB-153	whole milk	92.4	9.5
15	PCB-174	whole milk	74.3	3.1
16	PCB-175	whole milk	114.8	14.6
17	PCB-176	whole milk	82.2	18.7
18	PCB-180	whole milk	87.6	20.7
19	PCB-196	whole milk	87.9	1.3
20	BDE-17	whole milk	84.5	7.3
21	BDE-28	whole milk	96	0.2
22	BDE-47	whole milk	86.2	8.9
23	BDE-49	whole milk	85.5	5.5
24	BDE-66	whole milk	107.1	14.5
25	BDE-85	whole milk	117.7	15.7
26	BDE-95	whole milk	85.5	16.3
27	BDE-99	whole milk	86.8	6.8
28	BDE-100	whole milk	83.1	21.5
29	BDE-153	whole milk	111	5.6
30	BDE-154	whole milk	74.8	3.7
31	BDE-183	whole milk	98	18.9
